# Supplementary material for: Polymyxin B Peptide Hydrogel Coating: A Novel Approach to Prevent Ventilator-Associated Pneumonia
Source: Int J Mol Sci. 2024 Sep 24;25(19):10269. doi: 10.3390/ijms251910269 (PMC11477085; doi:10.3390/ijms251910269)
Supplement: Supplementary file 1 [file ijms-25-10269-s001.zip]

Archive with 1 entries (1 files):
- ijms-3160422-supplementary.pdf
